# Supplementary material for: FTO is necessary for the induction of leptin resistance by high-fat feeding
Source: Mol Metab. 2015 Feb 7;4(4):287–98. doi: 10.1016/j.molmet.2015.01.011 (PMC4354923; doi:10.1016/j.molmet.2015.01.011)
Supplement: Supplemental Table 1 — All genes involved in the NFκB pathway that are presented on the NFκB signalling pathway profiler PCR array. Fold changes in expression in the wild type mice (HFD, n = 5) following 5 weeks of 60% HFD are compared to the wild type control mice on standard chow (chow, n = 3) and the directions of change are indicted by either ‘up’ or ‘down’. [file mmc1.xlsx]

## Sheet: Table 1
Gene	NCBI Unigene	Description	HFD/Chow Fold Change	up/down
Agt	Mm.301626	Angiotensinogen (serpin peptidase inhibitor, clade A, member 8)	1.3427	up
Akt1	Mm.6645	Thymoma viral proto-oncogene 1	1.7624	up
Atf1	Mm.676	Activating transcription factor 1	1.5384	up
Atf2	Mm.209903	Activating transcription factor 2	1.5197	up
Bcl10	Mm.239141	B-cell leukemia/lymphoma 10	1.7851	up
Bcl2a1a	Mm.479217	B-cell leukemia/lymphoma 2 related protein A1a	1.1	up
Bcl2l1	Mm.238213	Bcl2-like 1	1.5816	up
Bcl3	Mm.439658	B-cell leukemia/lymphoma 3	2.0943	up
Birc3	Mm.2026	Baculoviral IAP repeat-containing 3	1.5377	up
Card10	Mm.17629	Caspase recruitment domain family, member 10	1.8551	up
Card11	Mm.46187	Caspase recruitment domain family, member 11	3.4542	up
Casp1	Mm.1051	Caspase 1	1.4375	up
Casp8	Mm.336851	Caspase 8	1.2931	up
Ccl2	Mm.290320	Chemokine (C-C motif) ligand 2	0.8536	up
Ccl5	Mm.284248	Chemokine (C-C motif) ligand 5	1.9353	up
Cd27	Mm.367714	CD27 antigen	1.6463	up
Cd40	Mm.271833	CD40 antigen	1.5883	up
Cflar	Mm.486313	CASP8 and FADD-like apoptosis regulator	1.446	up
Chuk	Mm.3996	Conserved helix-loop-helix ubiquitous kinase	0.286	up
Crebbp	Mm.392384	CREB binding protein	1.5824	up
Csf1	Mm.795	Colony stimulating factor 1 (macrophage)	1.9046	up
Csf2	Mm.4922	Colony stimulating factor 2 (granulocyte-macrophage)	1.5531	up
Csf3	Mm.1238	Colony stimulating factor 3 (granulocyte)	1.6816	up
Egfr	Mm.420648	Epidermal growth factor receptor	1.721	up
Egr1	Mm.181959	Early growth response 1	2.0081	up
Eif2ak2	Mm.378990	Eukaryotic translation initiation factor 2-alpha kinase 2	1.6317	up
Elk1	Mm.490895	ELK1, member of ETS oncogene family	1.6555	up
F2r	Mm.24816	Coagulation factor II (thrombin) receptor	1.778	up
Fadd	Mm.5126	Fas (TNFRSF6)-associated via death domain	2.1034	up
Fasl	Mm.3355	Fas ligand (TNF superfamily, member 6)	1.0176	up
Fos	Mm.246513	FBJ osteosarcoma oncogene	1.9973	up
Hmox1	Mm.276389	Heme oxygenase (decycling) 1	1.9715	up
Icam1	Mm.435508	Intercellular adhesion molecule 1	0.9797	up
Ifng	Mm.240327	Interferon gamma	1.2472	up
Ikbkb	Mm.277886	Inhibitor of kappaB kinase beta	1.8205	up
Ikbke	Mm.386783	Inhibitor of kappaB kinase epsilon	1.5688	up
Ikbkg	Mm.12967	Inhibitor of kappaB kinase gamma	1.555	up
Il10	Mm.874	Interleukin 10	1.5675	up
Il1a	Mm.15534	Interleukin 1 alpha	1.7763	up
Il1b	Mm.222830	Interleukin 1 beta	1.9382	up
Il1r1	Mm.896	Interleukin 1 receptor, type I	1.2975	up
Irak1	Mm.38241	Interleukin-1 receptor-associated kinase 1	1.6933	up
Irak2	Mm.152142	Interleukin-1 receptor-associated kinase 2	1.7065	up
Irf1	Mm.105218	Interferon regulatory factor 1	1.8171	up
Jun	Mm.275071	Jun oncogene	1.6448	up
Lta	Mm.87787	Lymphotoxin A	4.5361	up
Ltbr	Mm.3122	Lymphotoxin B receptor	1.7438	up
Map3k1	Mm.15918	Mitogen-activated protein kinase kinase kinase 1	2.4628	up
Mapk3	Mm.8385	Mitogen-activated protein kinase 3	1.7509	up
Myd88	Mm.213003	Myeloid differentiation primary response gene 88	1.806	up
Nfkb1	Mm.256765	Nuclear factor of kappa light polypeptide gene enhancer in B-cells 1, p105	1.4477	up
Nfkb2	Mm.102365	Nuclear factor of kappa light polypeptide gene enhancer in B-cells 2, p49/p100	1.6947	up
Nfkbia	Mm.170515	Nuclear factor of kappa light polypeptide gene enhancer in B-cells inhibitor, alpha	1.4837	up
Nod1	Mm.28498	Nucleotide-binding oligomerization domain containing 1	1.8713	up
Raf1	Mm.184163	V-raf-leukemia viral oncogene 1	1.6367	up
Rel	Mm.4869	Reticuloendotheliosis oncogene	1.3319	up
Rela	Mm.249966	V-rel reticuloendotheliosis viral oncogene homolog A (avian)	2.0551	up
Relb	Mm.1741	Avian reticuloendotheliosis viral (v-rel) oncogene related B	1.634	up
Ripk1	Mm.374799	Receptor (TNFRSF)-interacting serine-threonine kinase 1	1.8279	up
Ripk2	Mm.112765	Receptor (TNFRSF)-interacting serine-threonine kinase 2	1.7199	up
Slc20a1	Mm.272675	Solute carrier family 20, member 1	1.7023	up
Smad3	Mm.7320	MAD homolog 3 (Drosophila)	1.6555	up
Stat1	Mm.487336	Signal transducer and activator of transcription 1	1.3735	up
Tbk1	Mm.34580	TANK-binding kinase 1	1.6046	up
Tlr1	Mm.273024	Toll-like receptor 1	4.0461	up
Tlr2	Mm.87596	Toll-like receptor 2	1.4012	up
Tlr3	Mm.33874	Toll-like receptor 3	1.3775	up
Tlr4	Mm.38049	Toll-like receptor 4	1.2099	up
Tlr6	Mm.42146	Toll-like receptor 6	1.8077	up
Tlr9	Mm.44889	Toll-like receptor 9	2.1706	up
Tnf	Mm.1293	Tumor necrosis factor	1.5637	up
Tnfaip3	Mm.116683	Tumor necrosis factor, alpha-induced protein 3	1.5438	up
Tnfrsf10b	Mm.193430	Tumor necrosis factor receptor superfamily, member 10b	1.3609	up
Tnfrsf1a	Mm.474976	Tumor necrosis factor receptor superfamily, member 1a	1.4515	up
Tnfrsf1b	Mm.235328	Tumor necrosis factor receptor superfamily, member 1b	2.1309	up
Tnfsf10	Mm.1062	Tumor necrosis factor (ligand) superfamily, member 10	1.1665	up
Tnfsf14	Mm.483369	Tumor necrosis factor (ligand) superfamily, member 14	2.3721	up
Tollip	Mm.103551	Toll interacting protein	1.6999	up
Tradd	Mm.264255	TNFRSF1A-associated via death domain	1.3774	up
Traf2	Mm.3399	Tnf receptor-associated factor 2	1.6841	up
Traf3	Mm.27431	Tnf receptor-associated factor 3	1.6597	up
Traf5	Mm.389227	Tnf receptor-associated factor 5	1.4837	up
Traf6	Mm.292729	Tnf receptor-associated factor 6	1.4806	up
Zap70	Mm.8038	Zeta-chain (TCR) associated protein kinase	1.9075	up
