# Supplementary material for: FTO is necessary for the induction of leptin resistance by high-fat feeding
Source: Mol Metab. 2015 Feb 7;4(4):287–98. doi: 10.1016/j.molmet.2015.01.011 (PMC4354923; doi:10.1016/j.molmet.2015.01.011)
Supplement: Supplemental Table 2 — All genes involved in the NFκB pathways that are presented on the NFκB signalling pathway profiler PCR arrays. Fold changes in expression in the Fto+/− (+/−) or Fto−/− (−/−) are compared to wild type controls following 5 weeks of 60% HFD and the directions of change are indicted by either ‘up’ or ‘down’ (n = 5 mice per group). [file mmc2.xlsx]

## Sheet: Table 2
Gene	NCBI Unigene	Description	+/- Fold Change	up/down	-/- Fold Change	up/down
Agt	Mm.301626	Angiotensinogen (serpin peptidase inhibitor, clade A, member 8)	1.1188	up	-3.2006	down
Akt1	Mm.6645	Thymoma viral proto-oncogene 1	-1.3413	down	-3.38	down
Atf1	Mm.676	Activating transcription factor 1	-1.6035	down	-1.1128	down
Atf2	Mm.209903	Activating transcription factor 2	-1.0275	down	-1.8345	down
Bcl10	Mm.239141	B-cell leukemia/lymphoma 10	-1.3917	down	-2.4835	down
Bcl2a1a	Mm.479217	B-cell leukemia/lymphoma 2 related protein A1a	-1.3223	down	-1.3812	down
Bcl2l1	Mm.238213	Bcl2-like 1	-1.3782	down	-2.8621	down
Bcl3	Mm.439658	B-cell leukemia/lymphoma 3	-1.1034	down	-2.0301	down
Birc3	Mm.2026	Baculoviral IAP repeat-containing 3	-1.3983	down	-1.2557	down
Card10	Mm.17629	Caspase recruitment domain family, member 10	1.0984	up	-2.4704	down
Card11	Mm.46187	Caspase recruitment domain family, member 11	-1.415	down	1.0175	up
Casp1	Mm.1051	Caspase 1	-1.2386	down	1.2109	up
Casp8	Mm.336851	Caspase 8	-1.4685	down	-1.2633	down
Ccl2	Mm.290320	Chemokine (C-C motif) ligand 2	-1.4615	down	1.2717	up
Ccl5	Mm.284248	Chemokine (C-C motif) ligand 5	-1.4691	down	-2.1541	down
Cd27	Mm.367714	CD27 antigen	-1.2789	down	-1.3397	down
Cd40	Mm.271833	CD40 antigen	-1.1131	down	-1.0655	down
Cflar	Mm.486313	CASP8 and FADD-like apoptosis regulator	-1.84	down	-1.5526	down
Chuk	Mm.3996	Conserved helix-loop-helix ubiquitous kinase	3.1255	up	3.2553	up
Crebbp	Mm.392384	CREB binding protein	-1.4369	down	-1.8823	down
Csf1	Mm.795	Colony stimulating factor 1 (macrophage)	-1.4218	down	-2.6023	down
Csf2	Mm.4922	Colony stimulating factor 2 (granulocyte-macrophage)	1.003	up	-1.582	down
Csf3	Mm.1238	Colony stimulating factor 3 (granulocyte)	1.7312	up	-2.6073	down
Egfr	Mm.420648	Epidermal growth factor receptor	-1.3848	down	-2.4227	down
Egr1	Mm.181959	Early growth response 1	-2.3788	down	-3.918	down
Eif2ak2	Mm.378990	Eukaryotic translation initiation factor 2-alpha kinase 2	-1.6023	down	-2.4253	down
Elk1	Mm.490895	ELK1, member of ETS oncogene family	-1.472	down	-2.6162	down
F2r	Mm.24816	Coagulation factor II (thrombin) receptor	-1.226	down	-2.0389	down
Fadd	Mm.5126	Fas (TNFRSF6)-associated via death domain	-1.6206	down	-2.3185	down
Fasl	Mm.3355	Fas ligand (TNF superfamily, member 6)	1.0844	up	-1.5736	down
Fos	Mm.246513	FBJ osteosarcoma oncogene	-1.8954	down	-3.716	down
Hmox1	Mm.276389	Heme oxygenase (decycling) 1	-1.5853	down	-1.8508	down
Icam1	Mm.435508	Intercellular adhesion molecule 1	-1.3096	down	-1.9319	down
Ifng	Mm.240327	Interferon gamma	-1.1882	down	-2.7802	down
Ikbkb	Mm.277886	Inhibitor of kappaB kinase beta	-1.4619	down	-3.1196	down
Ikbke	Mm.386783	Inhibitor of kappaB kinase epsilon	-1.3999	down	-2.5306	down
Ikbkg	Mm.12967	Inhibitor of kappaB kinase gamma	-1.3043	down	-2.1571	down
Il10	Mm.874	Interleukin 10	-1.197	down	-1.3696	down
Il1a	Mm.15534	Interleukin 1 alpha	-1.436	down	-2.2229	down
Il1b	Mm.222830	Interleukin 1 beta	-1.3778	down	-1.489	down
Il1r1	Mm.896	Interleukin 1 receptor, type I	-1.2909	down	-1.4276	down
Irak1	Mm.38241	Interleukin-1 receptor-associated kinase 1	-1.4315	down	-2.0903	down
Irak2	Mm.152142	Interleukin-1 receptor-associated kinase 2	-1.4174	down	-2.6046	down
Irf1	Mm.105218	Interferon regulatory factor 1	-1.5938	down	-2.4418	down
Jun	Mm.275071	Jun oncogene	-1.1573	down	-2.2807	down
Lta	Mm.87787	Lymphotoxin A	-1.5933	down	-1.8577	down
Ltbr	Mm.3122	Lymphotoxin B receptor	-1.5504	down	-1.8711	down
Map3k1	Mm.15918	Mitogen-activated protein kinase kinase kinase 1	-3.4364	down	-2.6815	down
Mapk3	Mm.8385	Mitogen-activated protein kinase 3	-2.3745	down	-3.0135	down
Myd88	Mm.213003	Myeloid differentiation primary response gene 88	-1.7172	down	-2.7258	down
Nfkb1	Mm.256765	Nuclear factor of kappa light polypeptide gene enhancer in B-cells 1, p105	-1.5034	down	-1.7345	down
Nfkb2	Mm.102365	Nuclear factor of kappa light polypeptide gene enhancer in B-cells 2, p49/p100	-1.5374	down	-4.753	down
Nfkbia	Mm.170515	Nuclear factor of kappa light polypeptide gene enhancer in B-cells inhibitor, alpha	-1.1394	down	-1.2114	down
Nod1	Mm.28498	Nucleotide-binding oligomerization domain containing 1	-1.2183	down	-1.7654	down
Raf1	Mm.184163	V-raf-leukemia viral oncogene 1	-1.4047	down	-1.8049	down
Rel	Mm.4869	Reticuloendotheliosis oncogene	-1.3521	down	-1.6962	down
Rela	Mm.249966	V-rel reticuloendotheliosis viral oncogene homolog A (avian)	-1.2367	down	-2.8305	down
Relb	Mm.1741	Avian reticuloendotheliosis viral (v-rel) oncogene related B	-1.0407	down	-1.7251	down
Ripk1	Mm.374799	Receptor (TNFRSF)-interacting serine-threonine kinase 1	-1.3376	down	-2.0753	down
Ripk2	Mm.112765	Receptor (TNFRSF)-interacting serine-threonine kinase 2	-2.0997	down	-1.8372	down
Slc20a1	Mm.272675	Solute carrier family 20, member 1	-1.2753	down	-2.8162	down
Smad3	Mm.7320	MAD homolog 3 (Drosophila)	-1.558	down	-1.7192	down
Stat1	Mm.487336	Signal transducer and activator of transcription 1	-1.3256	down	-1.9695	down
Tbk1	Mm.34580	TANK-binding kinase 1	-1.4757	down	-2.2372	down
Tlr1	Mm.273024	Toll-like receptor 1	-2.2521	down	1.0485	up
Tlr2	Mm.87596	Toll-like receptor 2	-1.6555	down	-2.5639	down
Tlr3	Mm.33874	Toll-like receptor 3	-1.3823	down	-1.881	down
Tlr4	Mm.38049	Toll-like receptor 4	-1.4956	down	-1.8298	down
Tlr6	Mm.42146	Toll-like receptor 6	1.8056	up	-1.1722	down
Tlr9	Mm.44889	Toll-like receptor 9	-1.0869	down	-2.3367	down
Tnf	Mm.1293	Tumor necrosis factor	-1.5389	down	-1.678	down
Tnfaip3	Mm.116683	Tumor necrosis factor, alpha-induced protein 3	1.0642	up	-1.5953	down
Tnfrsf10b	Mm.193430	Tumor necrosis factor receptor superfamily, member 10b	-1.4517	down	-1.6664	down
Tnfrsf1a	Mm.474976	Tumor necrosis factor receptor superfamily, member 1a	-1.4192	down	-1.5085	down
Tnfrsf1b	Mm.235328	Tumor necrosis factor receptor superfamily, member 1b	-1.3949	down	-2.8545	down
Tnfsf10	Mm.1062	Tumor necrosis factor (ligand) superfamily, member 10	-2.7207	down	-1.4079	down
Tnfsf14	Mm.483369	Tumor necrosis factor (ligand) superfamily, member 14	1.1681	up	1.2931	up
Tollip	Mm.103551	Toll interacting protein	-1.7992	down	-2.7339	down
Tradd	Mm.264255	TNFRSF1A-associated via death domain	-1.4242	down	-2.1203	down
Traf2	Mm.3399	Tnf receptor-associated factor 2	-1.5355	down	-2.0628	down
Traf3	Mm.27431	Tnf receptor-associated factor 3	-1.3029	down	-2.8452	down
Traf5	Mm.389227	Tnf receptor-associated factor 5	-1.039	down	-1.724	down
Traf6	Mm.292729	Tnf receptor-associated factor 6	-1.2303	down	-2.1122	down
Zap70	Mm.8038	Zeta-chain (TCR) associated protein kinase	-1.3282	down	-2.6321	down
